# Supplementary material for: Regulation of fucose and 1,2-propanediol utilization by Salmonella enterica serovar Typhimurium
Source: Front Microbiol. 2015 Oct 12;6:1116. doi: 10.3389/fmicb.2015.01116 (PMC4600919; doi:10.3389/fmicb.2015.01116)
Supplement: Supplementary file 2 [file Table_2.XLSX]

## Sheet: pdu-genes
NCBI protein BLAST
max target sequences: 500
60 % Query coverage; 90 % Identity score	1=present
	0=absent
	serovar	PocR	PduF	PduA	PduB	PduC	PduD	PduE	PduG	PduH	PduJ	PduK	PduL	PduM	PduN	PduO	PduP	PduQ	PduS	PduT	PduU	PduV	PduW	PduX
S. enterica subsp. enterica	4,[5],12:i	1	1	1	1	1	1	1	1	1	1	1	1	1	1	1	1	1	1	1	1	1	1	1
	9,12:l,v	1	1	1	1	1	1	1	1	1	1	1	1	1	0	1	1	1	1	1	1	1	1	1
	Abaetetuba	1	1	1	1	1	1	1	1	1	1	1	1	1	1	1	1	0	1	1	1	1	1	1
	Abony	1	1	1	1	1	1	1	1	1	1	1	1	1	1	1	1	1	1	1	1	1	1	1
	Adelaide	1	1	1	1	1	1	1	1	1	1	1	1	1	1	1	1	1	1	1	1	1	1	1
	Agona	1	1	1	1	1	1	1	1	1	1	1	1	1	1	1	1	1	1	1	1	1	1	1
	Alachua	0	1	1	1	1	1	1	0	1	1	1	1	1	0	1	1	0	1	1	1	1	1	1
	Albany	1	1	1	1	1	1	1	1	1	1	1	1	1	1	1	1	1	1	1	1	1	1	1
	Anatum	1	1	1	1	1	1	1	1	1	1	1	1	1	1	1	1	1	1	1	1	1	1	1
	Aqua	1	1	1	1	1	1	1	1	1	1	1	1	1	1	1	1	1	1	1	1	1	1	1
	Baildon	1	1	0	0	0	1	1	0	1	1	1	1	1	1	1	1	0	1	1	1	1	1	1
	Bareilly	1	1	1	1	1	1	1	1	1	1	1	1	1	1	1	1	1	1	1	1	1	1	1
	Berta	1	1	1	1	1	1	1	0	1	1	1	1	1	1	1	1	1	1	1	1	1	1	1
	Bovismorbificans	1	1	1	1	1	1	1	1	1	1	1	1	1	1	1	1	1	1	1	1	1	1	1
	Braenderup	1	1	1	1	1	1	1	1	1	1	1	1	1	1	1	1	1	1	1	1	1	1	1
	Bredeney	1	1	1	1	1	1	1	1	1	1	1	1	1	1	1	1	1	1	1	1	1	1	1
	Cerro	1	1	1	1	1	1	1	1	1	1	1	1	1	1	1	1	1	1	1	1	1	1	1
	Chester	1	1	1	1	1	1	1	1	1	1	1	1	1	1	1	1	1	1	1	1	1	1	1
	Choleraesuis	1	1	1	1	1	1	1	1	1	1	1	1	1	1	1	1	1	1	0	0	1	1	1
	Cubana	1	1	1	1	1	1	1	1	1	1	1	1	1	1	1	1	1	1	1	1	1	1	1
	Derby	1	1	1	1	1	1	1	1	1	1	1	1	1	1	1	0	1	1	1	1	1	1	1
	Dublin	1	1	1	1	1	1	1	1	1	1	1	1	1	1	1	1	1	1	1	1	1	1	1
	Eastbourne	1	1	1	1	1	1	1	1	1	1	1	1	1	1	1	1	1	1	1	1	1	1	1
	Enteritidis	1	1	1	1	1	1	1	1	1	1	1	1	1	1	1	1	1	1	1	1	1	1	1
	Gallinarum	1	1	1	1	1	1	1	1	1	1	1	1	1	1	1	1	1	1	1	1	1	1	1
	Gaminara	1	1	1	1	1	1	1	1	1	1	1	1	1	1	1	1	1	1	1	1	1	1	1
	Give	1	1	1	1	1	1	1	1	1	1	1	1	1	1	1	1	1	1	1	1	1	1	1
	Hadar	1	1	1	1	1	1	1	1	1	1	1	1	1	1	1	1	1	1	1	1	1	1	1
	Hartford	1	1	1	1	1	1	1	1	1	1	1	1	1	1	1	1	1	1	1	1	1	1	1
	Havana	1	1	1	1	1	1	1	1	1	1	1	1	1	1	1	1	1	1	1	1	1	1	1
	Heidelberg	1	1	1	1	1	1	1	1	1	1	1	1	1	1	1	1	1	1	1	1	1	1	1
	Hvittingfoss	1	1	1	1	1	1	1	1	1	1	1	1	1	1	1	1	1	1	1	1	1	1	1
	Indiana	1	1	1	1	1	1	1	1	1	1	1	1	1	1	1	1	1	1	1	1	1	1	1
	Infantis	1	1	1	1	1	1	1	1	1	1	1	1	1	1	1	1	1	1	1	1	1	1	1
	Inverness	1	1	1	1	1	1	1	1	1	1	1	1	1	1	1	1	1	1	1	1	1	1	1
	Javiana	1	1	1	1	1	1	1	1	1	1	1	1	1	1	1	1	1	1	1	1	1	1	1
	Johannesburg		1	1		1	1	1	1	1	1	1	1	1	1	1	1	1	1	1	1	1	1	1
	Kentucky	1	1	1	1	1	1	1	1	1	1	1	1	1	1	1	1	1	1	1	1	1	1	1
	Litchfield	1	1												0	0	0	0	0	0	0	0	0	0	Genome=shotgun sequence AccNo: APAN01000034, no further annaotation of pdu genes
	London	1	1	1	1	1	1	1	1	1	1	1	1	1	1	1	1	1	1	1	1	1	0	1
	Manhattan	1	1	1	1	1	1	1	1	1	1	1	1	1	1	1	1	1	1	1	1	1	1	1
	Mbandaka	1	1	1		1	1	1	1	1	1	1	1	1	1	1	1	1	1	1	1	1	0	1
	Meleagridis	1	1	1	1	1	1	1	1	1	1	1	1	1	1	1	1	1	1	0	1	1	1	1
	Miami	1	1	1	1	1	1	1	1	1	1	1	1	1	1	1	1	1	1	1	1	1	1	1
	Minnesota	1	1	1	1	1	1	1	1	1	1	1	1	1	1	1	1	1	1	1	1	1	1	1
	Mississippi		1	1	1	1	1	1	1	1	1	1	1	1	1	1	1	1	1	1	1	1	1	1
	Montevideo	1	1	1	1	1	1	1	1	1	1	1	1	1	1	1	1	1	1	1	1	1	1	1
	Muenchen	1	1	1	1	1	1	1	1	1	1	1	1	1	1	1	1	1	1	1	1	1	1	1
	Muenster	1	1	1	1	1	1	1	1	1	1	1	1	1	1	1	1	1	1	1	1	1	1	1
	Namur	1	1	1	1	1	1	1	1	1	1	1	1	1	1	1	1	1	1	1	1	1	1	1
	Nchanga	1	1	1	1	1	1	1	1	1	1	1	1	1	1	1	1	1	1	1	1	1	1	1
	Newport	1	1	1	1	1	1	1	1	1	1	1	1	1	1	1	1	1	1	1	1	1	1	1
	Norwich	1	1	1	1	1	1	1	1	1	1	1	1	1	1	1	1	1	1	1	1	1	1	1
	Ohio	1	1	1	1	1	1	1	1	1	1	1	1	1	1	1	1	1	1	1	1	1	1	1
	Oranienburg	1	1	1	1	1	1	1	1	1	1	1	1	1	1	1	1	1	1	1	1	1	1	1
	Panama	1	1	1	1	1	1	1	1	1	1	1	1	1	1	1	1	1	1	1	1	1	1	1
	Paratyphi A	1	1	1	1	1	1	1	1	1	1	1	1	1	1	1	1	1	1	1	1	1	1	1
	Paratyphi B	1	1	1	1	1	1	1	1	1	1	1	1	1	1	1	1	1	1	1	1	1	1	1
	Paratyphi C	1	1	1	1	1	1	1	1	1	1	1	1	1	1	1	1	1	1	1	1	1	1	1
	Pomona	1	1	1	1	1	1	1	1	1	1	1	1	1	1	1	1	1	1	1	1	1	1	1
	Poona	1	1	1	1	1	1	1	1	1	1	1	1	1	1	1	1	1	1	1	1	1	1	1
	Pullorum	1	1	1	1	1	1	1	1	1	1	1	1	1	1	1	1	1	1	1	1	1	1	1
	Rissen	1	1	1	1	1		1	1	1	1	1	1	1	1	1	1	1	1	1	1	1	1	1
	Rubislaw	1	1	1	1	1	1	1	1	1	1	1	1	1	1	1	1	1	1	1	1	1	1	1
	Saintpaul	1	1	1	1	1	1	1	1	1	1	1	1	1	1	1	1	1	1	1	1	1	1	1
	Schwarzengrund	1	1	1	1	1	1	1	1	1	1	1	1	1	1	1	1	1	1	1	1	1	1	1
	Senftenberg	1	1	1	1	1	1	1	1	1	1	1	1	1	1	1	1	1	1	1	1	1	1	1
	Sloterdijk	1	1	1	1	1	1	1	1	1	1	1	1	1	1	1	1	1	1	1	1	1	1	1
	Soerenga	1	1	1	1	1	1	1	1	1	1	1	1	1	1	1	1	1	1	1	1	1	1	1
	Stanley	1	1	1	1	1	1	1	1	1	1	1	1	1	1	1	1	1	1	1	1	1	1	0
	Stanleyville	1	1	1	1	1	1	1	1	1	1	1	1	1	1	0	1	0	0	0	0	0	0	0	Genome=shotgun sequence AccNo: APAR01000026, no proper annaotation of pdu genes
	Tallahassee	1	1	1	1	1	1	1	1	1	1	1	1		1	1	1	1	1	1	1	1	1	1
	Tennessee	1	1	1	1	1	1	1	1	1	1	1	1	1	1	1	1	1	1	1	1	1	1	1
	Thompson	1	1	1	1	1	1	1	1	1	1	1	1	1	1	1	1	1	1	1	1	1	1	1
	Typhi	1	1	1	1	1	1	1	1	1	1	1	1	1	1	1	1	1	1	1	1	1	1	1
	Typhimurium	1	1	1	1	1	1	1	1	1	1	1	1	1	1	1	1	1	1	1	1	1	1	1
	Uganda	1	1		1		1	1	1	1	1	1	1	1	1	1	1	1	1	1	1	1	1	1
	Urbana	1	1	1	1	1	1	1	1	1	1	1	1	1	1	1	1	1	1	1	1	1	1	1
	Virchow	1	1	1	1	1	1	1	1	1	1	1	1	1	1	1	1	1	1	1	1	1	1	1
	Wandsworth	1	1	1	1	1	1	1	1	1	1	1	1	1	1	1	1	1	1	1	1	1	1	1
	Weltevreden	1	1	1	1	1	1	1	1	1	1	1	1	1	1	1	1	1	1	1	1	1	1	1
	Worthington	1	1	1	1	1	1	1	1	1	1	1	1	1	1	1	1	1	1	1	1	1	1	1
		PocR	PduF	PduA	PduB	PduC	PduD	PduE	PduG	PduH	PduJ	PduK	PduL	PduM	PduN	PduO	PduP	PduQ	PduS	PduT	PduU	PduV	PduW	PduX
Salmonella enterica subsp. salamae	58:l,z13,z28:z6	1	1	1	1	1	1	1	1	1	1		1		1	1	1	1	1	1	1	0	1	1
Salmonella enterica subsp. indica	6,14,25:z10:1,(2),7	1	1	1	1	1	1	1	1	1	1	1	1	1	1	1	1	1	1	1	1	1	1	1
Salmonella enterica subsp. diarizonae	60:r:e,n,x,z15	1	1	1	1	1	1	1	1	1	1		1		1	1	1	1	1	1	1	0	1	1
Salmonella enterica subsp. arizonae	62:z4,z23	1	1	1	1	1	1	1	1	1	1		1		1	1	1	1	1	0	1	0	1	1

## Sheet: fuc-genes
NCBI non-redundant protein BLAST
max target sequences: 500
60 % Query coverage; 90 % Identity score	1=present
	0=absent
	serovar	FucO	FucA	FucI	FucK	FucU	FucR
S. enterica subsp. enterica	4,[5],12:i	1	1	1	1	1	1
	9,12:l,v	1	1	1	1	1	1
	Abaetetuba	1	1	1	1	1	1
	Abony	1	1	1	1	1	1
	Adelaide	1	0	1	1	1	1
	Agona	1	1	1	1	1	1
	Alachua	0	0	1	1	1	0
	Albany	1	1	1	1	1	1
	Anatum	1	1	1	1	1	1
	Aqua	1	1	1	1	1	1
	Baildon	1	1	1	0	1	1
	Bareilly	1	1	1	1	1	1
	Berta	1	1	1	1	1	1
	Bovismorbificans	1	1	1	1	1	1
	Braenderup	1	1	1	1	1	1
	Bredeney	1	1	1	1	1	1
	Cerro	1	1	1	1	1	1
	Chester	1	1	1	1	1	1
	Choleraesuis	1	1	1	1	1	1
	Cubana	1	1	1	1	1	1
	Derby	1	1	1	1	1	1
	Dublin	1	1	1	1	1	1
	Eastbourne	1	1	1	1	1	1
	Enteritidis	1	1	1	1	1	1
	Gallinarum	1	1	1	1	1	1
	Gaminara	1	1	1	1	1	1
	Give	1	1	1	1	1	1
	Hadar	1	1	1	1	1	1
	Hartford	1	1	1	1	1	1
	Havana	1	1	1	1	1	1
	Heidelberg	1	1	1	1	1	1
	Hvittingfoss	0	1	1	1	1	1
	Indiana	1	1	1	1	1	1
	Infantis	1	1	1	1	1	1
	Inverness	1	1	1	1	1	1
	Javiana	1	1	1	1	1	1
	Johannesburg	0	1	1	1	1	0
	Kentucky	1	1	1	1	1	1
	Litchfield	1	1	1	1	1	1
	London	1	1	1	1	1	1
	Manhattan	1	1	1	1	1	1
	Mbandaka	1	1	1	1	1	1
	Meleagridis	1	1	1	1	1	1
	Miami	1	1	1	1	1	1
	Minnesota	1	1	1	1	1	1
	Mississippi	0	1	1	1	1	1
	Montevideo	1	1	1	1	1	1
	Muenchen	1	1	1	1	1	1
	Muenster	1	1	1	1	1	1
	Namur	1	1	1	1	1	1
	Nchanga	1	1	1	1	1	1
	Newport	1	1	1	1	1	1
	Norwich	1	1	1	1	1	1
	Ohio	1	1	1	1	1	1
	Oranienburg	1	1	1	1	1	1
	Panama	1	1	1	1	1	1
	Paratyphi A	1	1	1	1	1	1
	Paratyphi B	1	1	1	1	1	1
	Paratyphi C	1	1	1	1	1	1
	Pomona	1	1	1	1	1	1
	Poona	1	1	1	1	1	1
	Pullorum	1	1	1	1	1	1
	Rissen	1	1	1	1	1	1
	Rubislaw	1	1	1	1	1	1
	Saintpaul	1	1	1	1	1	1
	Schwarzengrund	1	1	1	1	1	1
	Senftenberg	1	1	1	1	1	1
	Sloterdijk	1	1	1	1	1	1
	Soerenga	1	1	1	1	1	1
	Stanley	1	1	1	1	1	1
	Stanleyville	1	1	1	1	1	1
	Tallahassee	1	1	1	1	1	1
	Tennessee	1	1	1	1	1	1
	Thompson	1	1	1	1	1	1
	Typhi	1	1	1	1	1	1
	Typhimurium	1	1	1	1	1	1
	Uganda	0	1	1	1	1	1
	Urbana	1	1	1	1	1	1
	Virchow	1	1	1	1	1	1
	Wandsworth	0	0	1	1	1	1
	Weltevreden	1	1	1	1	1	1
	Worthington	1	1	1	1	1	1
		FucO	FucA	FucI	FucK	FucU	FucR
Salmonella enterica subsp. salamae	58:l,z13,z28:z6	1	1	1	1	1	1
Salmonella enterica subsp. indica	6,14,25:z10:1,(2),7	1	1	1	1	1	1
Salmonella enterica subsp. diarizonae	60:r:e,n,x,z15	1	1	1	1	1	1
Salmonella enterica subsp. arizonae	62:z4,z23	1	1	1	1	1	1
Salmonella enterica subsp. houtenae		1	1	1	1	1	1
